# Supplementary material for: Molecular Identification of Multidrug-Resistant Campylobacter Species From Diarrheal Patients and Poultry Meat in Shanghai, China
Source: Front Microbiol. 2018 Jul 31;9:1642. doi: 10.3389/fmicb.2018.01642 (PMC6079250; doi:10.3389/fmicb.2018.01642)
Supplement: Supplementary file 1 [file Table_1.XLSX]

## Sheet: Sheet1
Supplementary table 1. accession numbers of the sequences of cmeR-cmeABC intergenic regions
Accession Number	Isolate
KX037009	SH12C138
KX037010	SH11C071
KX037011	GFN-CN-2-176
KX037012	SH11C478
KX037013	SH11C628
KX037014	SH11C051
KX037015	SH11C075
KX037016	SH11C598
KX037017	GFN-CN-JF-37
KX036991	GFN-CN-JF-185B
KX036992	SH11C593
KX036993	GFN-CN-JF-130
KX036994	SH09CF38
KX036995	SH11C378
KX036996	SH11C128
KX036998	SH11C377
KX036999	GFN-CN-JF-152
KX037001	SH12C043
KX037003	SH09CF33
KX037005	EK-MD-421
KX037006	SH11C551
KX037007	SH11C325
KX037008	SH11C589
